# Supplementary material for: 4-Bromo­phenyl benzoate
Source: Acta Crystallogr Sect E Struct Rep Online. 2008 Mar 29;64(Pt 4):o771. doi: 10.1107/S1600536808008167 (PMC2960956; doi:10.1107/S1600536808008167)
Supplement: Supplementary file 2 [file e-64-0o771-Isup2.hkl]

# 
# h,k,l, Fc-squared, Fo-squared, sigma(Fo-squared) and status flag 
# 
data_I
_shelx_title ' E9 PCA21' 
_shelx_refln_list_code          4 
_shelx_F_calc_maximum      145.88 
_exptl_crystal_F_000       552.00 
_reflns_d_resolution_high  0.8379 
 
loop_ 
 _symmetry_equiv_pos_as_xyz 
 'x, y, z' 
 '-x, -y, z+1/2' 
 '-x+1/2, y, z+1/2' 
 'x+1/2, -y, z' 
 
_cell_length_a     7.7480 
_cell_length_b     5.5946 
_cell_length_c    26.8140 
_cell_angle_alpha  90.000 
_cell_angle_beta   90.000 
_cell_angle_gamma  90.000 
 
_shelx_F_squared_multiplier     1.000 
 
loop_ 
 _refln_index_h 
 _refln_index_k 
 _refln_index_l 
 _refln_F_squared_calc 
 _refln_F_squared_meas 
 _refln_F_squared_sigma 
 _refln_observed_status 
   0   0  -8    16620.19    14169.96     66.06 o 
   2   0  -8     7397.48     7029.81     44.93 o 
   4   0  -8      506.66      507.35     13.48 o 
   6   0  -8        3.44        5.04      3.80 o 
   0   1  -8     1297.44     1091.54     25.19 o 
   1   1  -8     6465.34     5602.49     91.18 o 
   2   1  -8      106.33      107.73      2.33 o 
   3   1  -8     2360.89     2255.74     47.75 o 
   4   1  -8      298.65      348.99     11.85 o 
   5   1  -8      143.05      140.91      3.19 o 
   6   1  -8       17.12       15.75      2.07 o 
   0   2  -8     1209.67     1089.96     16.14 o 
   1   2  -8      162.66      171.64      7.20 o 
   2   2  -8     2189.77     2093.52     24.34 o 
   3   2  -8        2.66        1.88      3.76 o 
   4   2  -8      389.12      412.91     11.69 o 
   5   2  -8       19.08       20.13      2.89 o 
   6   2  -8      177.00      195.84      6.01 o 
   0   3  -8      413.18      490.20     13.52 o 
   1   3  -8      634.11      577.98     10.47 o 
   2   3  -8       75.56       75.87      3.30 o 
   3   3  -8      691.96      665.46     17.79 o 
   4   3  -8       44.85       41.99      2.80 o 
   5   3  -8       39.51       33.88      3.07 o 
   6   3  -8       23.37       21.78      3.03 o 
   0   4  -8      160.16      192.04      5.68 o 
   1   4  -8      112.15      117.01      3.35 o 
   2   4  -8      439.67      396.59     12.01 o 
   3   4  -8      101.09       97.65      4.68 o 
   4   4  -8       43.59       33.88      3.67 o 
   5   4  -8       42.46       31.36      2.93 o 
   6   4  -8        7.52       -2.75      4.31 o 
   0   5  -8        6.74       12.74      2.80 o 
   1   5  -8       14.69       11.22      2.09 o 
   2   5  -8       82.45       79.72      4.08 o 
   3   5  -8       96.63       90.27      4.08 o 
   4   5  -8       14.28       11.74      2.15 o 
   5   5  -8       10.50        9.17      2.02 o 
   0   6  -8        2.71        0.00      3.30 o 
   1   6  -8        1.85        0.57      2.39 o 
   2   6  -8        3.27        1.05      3.16 o 
   3   6  -8        6.08       -3.16      3.44 o 
   2   0  -7     1060.76      976.64     14.26 o 
   4   0  -7     2481.62     2631.90     31.45 o 
   6   0  -7      308.86      307.06      9.21 o 
   8   0  -7       62.63       55.65      3.44 o 
   1   1  -7      432.30      415.08      4.29 o 
   2   1  -7      725.12      792.60      8.85 o 
   3   1  -7     1424.15     1413.76     58.52 o 
   4   1  -7       14.98       19.59      1.70 o 
   5   1  -7      838.64      875.52     14.27 o 
   6   1  -7       48.54       61.26      3.90 o 
   7   1  -7      185.17      203.79     18.45 o 
   8   1  -7        8.73        2.62      3.07 o 
   1   2  -7      678.29      719.94      9.17 o 
   2   2  -7      751.08      836.54     14.94 o 
   3   2  -7       72.58       92.01      2.98 o 
   4   2  -7      608.44      587.07     15.59 o 
   5   2  -7      144.79      225.18      6.69 o 
   6   2  -7      485.78      543.97     15.77 o 
   7   2  -7       14.73        6.78      2.61 o 
   8   2  -7       84.56       73.26      3.44 o 
   1   3  -7      171.51      154.93      3.32 o 
   2   3  -7      578.59      635.02     15.77 o 
   3   3  -7      251.69      264.29      7.56 o 
   4   3  -7       27.23       31.26      2.75 o 
   5   3  -7       23.01       21.32      3.62 o 
   6   3  -7       55.03       77.93      4.13 o 
   7   3  -7      202.15      173.24      4.63 o 
   8   3  -7       21.85       10.41      2.06 o 
   1   4  -7      116.35      138.35      5.46 o 
   2   4  -7       87.28       97.92      4.40 o 
   3   4  -7      173.14      154.54      5.13 o 
   4   4  -7      205.87      222.38      6.78 o 
   5   4  -7       55.14       65.51      3.48 o 
   6   4  -7       28.42       20.63      2.84 o 
   7   4  -7        2.71        6.01      1.65 o 
   1   5  -7        6.14       -0.16      2.55 o 
   2   5  -7       16.06       13.20      3.07 o 
   3   5  -7        3.17       11.28      2.57 o 
   4   5  -7        1.06        1.33      4.45 o 
   5   5  -7       44.62       38.37      2.80 o 
   1   6  -7        9.47       12.83      1.90 o 
   2   6  -7        0.09        2.89      3.58 o 
   3   6  -7        0.37        1.19      1.79 o 
   0   0  -6     6601.61     5451.75     31.17 o 
   2   0  -6     4376.34     3948.60     28.33 o 
   4   0  -6      507.87      563.00     15.04 o 
   6   0  -6       33.60       34.98      4.22 o 
   8   0  -6       12.14       12.38      2.48 o 
   0   1  -6      669.31      645.20     12.06 o 
   1   1  -6     7178.97     6056.64     64.44 o 
   2   1  -6      665.97      580.17     11.83 o 
   3   1  -6     1790.38     1709.72     89.23 o 
   4   1  -6       69.03       84.01      4.10 o 
   5   1  -6      183.05      217.53      5.68 o 
   6   1  -6        6.63        3.30      2.45 o 
   7   1  -6       11.77        9.71      4.17 o 
   8   1  -6       10.42       17.63      1.68 o 
   0   2  -6     4492.67     3863.38     29.61 o 
   1   2  -6      144.55      151.68      3.18 o 
   2   2  -6     3978.85     3902.07     32.50 o 
   3   2  -6      124.82      155.45      4.63 o 
   4   2  -6      767.74      765.76     17.83 o 
   5   2  -6       58.93       60.01      3.35 o 
   6   2  -6       39.76       47.95      3.80 o 
   7   2  -6       37.08       50.15      3.25 o 
   8   2  -6       19.72       12.29      2.38 o 
   0   3  -6     1020.28     1022.53     18.02 o 
   1   3  -6     1754.76     1820.96     17.63 o 
   2   3  -6       94.52       -3.35      3.35 o 
   3   3  -6      124.56      119.88      3.85 o 
   4   3  -6       63.49       70.46      3.62 o 
   5   3  -6      513.52      534.39     15.68 o 
   6   3  -6      140.58      137.21      4.72 o 
   7   3  -6       11.27        7.93      2.66 o 
   8   3  -6        3.46        3.03      3.30 o 
   0   4  -6      419.46      461.23     12.84 o 
   1   4  -6       67.08       67.15      2.39 o 
   2   4  -6       51.08       -4.77      4.77 o 
   3   4  -6      101.17      122.26      4.58 o 
   4   4  -6       12.20        8.34      3.12 o 
   5   4  -6       13.73        9.49      2.98 o 
   6   4  -6       46.92       37.50      2.93 o 
   7   4  -6       25.62       24.02      2.02 o 
   0   5  -6      103.82      121.35      4.31 o 
   1   5  -6       73.26      102.46      3.04 o 
   2   5  -6       43.44       17.79      2.52 o 
   3   5  -6        4.03        4.08      4.63 o 
   4   5  -6       11.49        9.49      2.25 o 
   5   5  -6        1.52       -1.10      3.99 o 
   0   6  -6       14.77       16.69      2.15 o 
   1   6  -6       13.08        7.58      1.59 o 
   2   6  -6        5.40        3.67      2.20 o 
   3   6  -6        0.74       -0.32      1.83 o 
   2   0  -5     1250.24     1278.06     13.80 o 
   4   0  -5     1714.18     1926.92     27.69 o 
   6   0  -5      475.09      466.50     13.71 o 
   8   0  -5       27.51       28.33      2.98 o 
   1   1  -5     1418.70     1321.13     31.60 o 
   2   1  -5       80.22       74.04      3.97 o 
   3   1  -5     1003.21     1149.84     34.15 o 
   4   1  -5     1157.29     1430.41     32.43 o 
   5   1  -5      901.86      959.46     15.09 o 
   6   1  -5        6.93        5.80      2.52 o 
   7   1  -5      176.46      189.65      8.57 o 
   8   1  -5       10.92       15.01      1.71 o 
   9   1  -5        7.50        7.93      1.17 o 
   1   2  -5      243.05      219.77      4.28 o 
   2   2  -5      785.73      828.20     14.26 o 
   3   2  -5      554.65      711.62     14.62 o 
   4   2  -5      978.37     1208.29     22.05 o 
   5   2  -5      209.11      280.01      8.44 o 
   6   2  -5      250.90      239.39      7.11 o 
   7   2  -5       38.00       40.80      3.30 o 
   8   2  -5       88.48       96.27      3.67 o 
   1   3  -5     1005.50     1207.70     29.50 o 
   2   3  -5        5.33        3.25      3.58 o 
   3   3  -5      222.58      267.63      8.34 o 
   4   3  -5      262.81      344.33     10.41 o 
   5   3  -5      237.67      273.87      8.85 o 
   6   3  -5       17.36       22.33      2.66 o 
   7   3  -5      148.58      137.12      4.54 o 
   8   3  -5       30.67       22.51      2.29 o 
   1   4  -5       93.42      113.33      2.79 o 
   2   4  -5       27.81       40.89      3.12 o 
   3   4  -5      157.84      195.57      6.05 o 
   4   4  -5      163.51      189.79      5.73 o 
   5   4  -5       14.42       15.08      2.52 o 
   6   4  -5        7.86        0.41      4.72 o 
   7   4  -5        2.08       -3.62      3.62 o 
   1   5  -5      115.68      111.38      3.20 o 
   2   5  -5       19.38       16.73      2.52 o 
   3   5  -5        2.89        7.70      2.57 o 
   4   5  -5       25.79       22.10      2.75 o 
   5   5  -5       10.10        9.63      1.83 o 
   1   6  -5       27.18       32.97      2.75 o 
   2   6  -5        0.00       -1.88      4.45 o 
   3   6  -5       30.51       28.33      2.52 o 
   0   0  -4     1995.79     1652.14     12.88 o 
   2   0  -4    13747.22    13429.23     58.08 o 
   4   0  -4      615.72      732.57     16.69 o 
   6   0  -4       24.73       31.82      2.93 o 
   8   0  -4        2.35        3.48      2.48 o 
   0   1  -4     1553.66     1368.82     37.91 o 
   1   1  -4    10520.97     9426.29    214.26 o 
   2   1  -4     3872.30     4360.92    160.31 o 
   3   1  -4     1389.64     1428.34    118.92 o 
   4   1  -4      418.19      448.18     21.96 o 
   5   1  -4      310.16      349.56      7.47 o 
   6   1  -4        4.40        4.18      2.55 o 
   7   1  -4        4.59        7.44      6.53 o 
   8   1  -4       13.76       11.82      1.73 o 
   9   1  -4        9.04        4.69      1.10 o 
   0   2  -4    13374.65    12331.74     59.60 o 
   1   2  -4      228.44      266.25      8.73 o 
   2   2  -4     1625.96     1670.16     19.71 o 
   3   2  -4      964.86     1242.67     19.02 o 
   4   2  -4      542.09      540.26     14.90 o 
   5   2  -4      223.37      256.54      7.84 o 
   6   2  -4      112.82      144.13      5.00 o 
   7   2  -4       15.68        7.84      1.70 o 
   8   2  -4       18.18       13.80      2.52 o 
   0   3  -4      393.39      366.61     10.54 o 
   1   3  -4     2366.71     2430.24     82.72 o 
   2   3  -4      122.64      147.34      4.36 o 
   3   3  -4      259.18      237.10      7.11 o 
   4   3  -4       59.90       45.57      3.16 o 
   5   3  -4       81.02      103.28      4.68 o 
   6   3  -4       35.26       44.47      3.25 o 
   7   3  -4       90.78        0.96      2.34 o 
   8   3  -4        6.01        4.17      1.79 o 
   0   4  -4      259.63      338.51      9.99 o 
   1   4  -4       92.06       93.68      3.44 o 
   2   4  -4      262.65      279.69      8.71 o 
   3   4  -4      134.47      139.50      4.45 o 
   4   4  -4      147.24      145.69      4.63 o 
   5   4  -4       11.97       18.34      2.57 o 
   6   4  -4       27.91       22.46      2.66 o 
   7   4  -4        1.02       -3.44      3.44 o 
   0   5  -4      278.01      278.73      8.34 o 
   1   5  -4        9.28       19.62      1.86 o 
   2   5  -4      106.46      112.59      4.54 o 
   3   5  -4       74.45       69.31      3.39 o 
   4   5  -4       11.75       15.36      2.34 o 
   5   5  -4        0.67       -3.76      3.76 o 
   6   5  -4        7.98       -1.60      4.03 o 
   0   6  -4       45.08       35.53      2.61 o 
   1   6  -4        7.60       10.20      5.55 o 
   2   6  -4       44.46       46.16      2.61 o 
   3   6  -4       43.81       37.13      2.57 o 
   2   0  -3      398.99      472.96      8.85 o 
   4   0  -3     3052.28     3227.90     35.02 o 
   6   0  -3      250.45      242.65      6.97 o 
   8   0  -3       73.02       56.07      3.48 o 
   1   1  -3      816.66      891.80     27.90 o 
   2   1  -3     3548.78     3911.76    143.99 o 
   3   1  -3     2884.13     3449.12    183.83 o 
   4   1  -3     1012.97     1299.71     17.51 o 
   5   1  -3      831.52     1016.16     51.16 o 
   6   1  -3       56.22       77.69      2.94 o 
   7   1  -3      166.48      158.93     13.25 o 
   8   1  -3       15.49       11.73      1.75 o 
   9   1  -3        5.64        6.35      1.12 o 
   1   2  -3      280.83      308.64     17.03 o 
   2   2  -3     1417.31     1750.15     19.99 o 
   3   2  -3      526.98      675.13     14.17 o 
   4   2  -3     2457.04     3144.84     35.62 o 
   5   2  -3       64.23       84.63      3.67 o 
   6   2  -3      440.65      514.59     15.68 o 
   7   2  -3       28.04       30.53      3.39 o 
   8   2  -3        4.45        8.62      2.15 o 
   1   3  -3      329.85      344.56      6.43 o 
   2   3  -3       61.10       70.83      2.75 o 
   3   3  -3      567.01      734.68     17.51 o 
   4   3  -3       59.69       59.00      3.16 o 
   5   3  -3      672.20      742.20     20.90 o 
   6   3  -3       90.91      123.13      4.95 o 
   7   3  -3        0.52        1.93      4.81 o 
   8   3  -3        8.50        2.15      3.99 o 
   1   4  -3      341.61      343.71     13.84 o 
   2   4  -3       52.32       77.75      3.44 o 
   3   4  -3       49.74       38.28      3.44 o 
   4   4  -3       42.59       46.44      3.62 o 
   5   4  -3       24.35       38.14      3.07 o 
   6   4  -3       51.62       59.55      3.16 o 
   7   4  -3        3.01        0.96      4.17 o 
   1   5  -3      153.22      179.15      4.05 o 
   2   5  -3       51.59       56.94      3.53 o 
   3   5  -3       14.12       11.64      2.93 o 
   4   5  -3        8.72       11.69      2.34 o 
   5   5  -3        0.15        1.93      1.93 o 
   6   5  -3       10.21        9.08      1.93 o 
   1   6  -3       44.76       51.50      3.16 o 
   2   6  -3       18.70       19.71      2.29 o 
   3   6  -3        4.24        5.55      1.60 o 
   0   0  -2      935.70      612.23      5.59 o 
   2   0  -2    19258.75    21218.47     87.93 o 
   4   0  -2      766.42      729.96     16.23 o 
   6   0  -2      273.72      251.08      7.47 o 
   8   0  -2        4.95        3.44      2.48 o 
   0   1  -2      176.00      186.90     12.88 o 
   1   1  -2    10675.87    10077.33    242.02 o 
   2   1  -2     1623.11     1715.12     65.03 o 
   3   1  -2     6175.33     7177.57    304.51 o 
   4   1  -2       48.01       49.17      1.84 o 
   5   1  -2      125.91      184.25      7.36 o 
   6   1  -2       15.60       14.62      2.13 o 
   7   1  -2       11.64       15.63      2.12 o 
   8   1  -2        7.30       10.62      1.56 o 
   9   1  -2        5.38        2.12      1.40 o 
   0   2  -2     6736.59     6693.73     38.28 o 
   1   2  -2      571.45      581.68     29.68 o 
   2   2  -2     6549.04     7016.38     43.64 o 
   3   2  -2      330.10      403.65     11.09 o 
   4   2  -2      251.82      283.59      8.53 o 
   5   2  -2       74.31       98.47      3.71 o 
   6   2  -2       79.49       91.14      4.54 o 
   7   2  -2       35.72       41.40      3.39 o 
   8   2  -2        6.33       10.59      2.20 o 
   0   3  -2      471.34      468.10     11.60 o 
   1   3  -2     1369.46     1390.19     71.45 o 
   2   3  -2      217.65      174.07      5.68 o 
   3   3  -2     1030.90     1148.69     21.45 o 
   4   3  -2       34.01       32.59      2.66 o 
   5   3  -2       11.32       19.99      3.16 o 
   6   3  -2       28.33       30.35      3.39 o 
   7   3  -2       13.48       16.09      2.43 o 
   8   3  -2        6.78       10.54      1.93 o 
   0   4  -2      459.40      491.30     13.11 o 
   1   4  -2       93.92       90.53      2.61 o 
   2   4  -2      223.92      228.67      6.88 o 
   3   4  -2       18.00       23.33      2.93 o 
   4   4  -2       33.10       41.99      3.62 o 
   5   4  -2       51.46       59.14      3.67 o 
   6   4  -2        8.03        9.21      2.29 o 
   7   4  -2       13.18        9.12      1.97 o 
   0   5  -2      144.30      143.44      4.63 o 
   1   5  -2      178.69      185.24      5.64 o 
   2   5  -2       41.49       53.22      3.53 o 
   3   5  -2        6.15       11.23      2.43 o 
   4   5  -2        0.70        4.22      2.34 o 
   5   5  -2        0.54        3.53      1.97 o 
   6   5  -2        0.93        2.20      1.65 o 
   0   6  -2       41.17       46.26      3.03 o 
   1   6  -2       45.50       49.03      2.09 o 
   2   6  -2        4.74        4.17      1.93 o 
   3   6  -2       15.77       19.16      2.29 o 
   4   6  -2        1.37       -0.50      3.12 o 
   2   0  -1    19179.58    22921.54     93.29 o 
   4   0  -1     2364.16     2962.79     33.42 o 
   6   0  -1     1133.68     1110.73     26.59 o 
   8   0  -1       41.57       37.55      2.93 o 
   1   1  -1    13149.42    13000.61    279.20 o 
   2   1  -1     3254.46     3654.30    114.70 o 
   3   1  -1     5313.75     6803.36    116.12 o 
   4   1  -1      869.09     1182.53     29.02 o 
   5   1  -1     1345.83     1642.10     74.84 o 
   6   1  -1       22.01       22.88      4.84 o 
   7   1  -1      111.64      112.41     11.62 o 
   8   1  -1        4.15       -1.97      3.48 o 
   9   1  -1       15.91       14.40      1.13 o 
   1   2  -1      185.37      173.79     13.13 o 
   2   2  -1     1341.66     1641.09     18.80 o 
   3   2  -1      101.05      129.87      3.99 o 
   4   2  -1      979.43     1205.67     21.45 o 
   5   2  -1        6.42       14.90      2.80 o 
   6   2  -1      191.34      222.57      6.28 o 
   7   2  -1        2.44       -1.15      5.09 o 
   8   2  -1       16.43       16.60      2.25 o 
   1   3  -1      262.09      275.62     10.34 o 
   2   3  -1      129.73      141.11      4.17 o 
   3   3  -1      548.19      636.12     16.09 o 
   4   3  -1      196.83      235.45      6.65 o 
   5   3  -1       52.87       57.35      3.71 o 
   6   3  -1        9.67       11.92      2.84 o 
   7   3  -1       41.88       37.73      2.93 o 
   8   3  -1        4.59        6.88      1.97 o 
   1   4  -1       40.97       38.62      1.99 o 
   2   4  -1      216.43      258.37      7.24 o 
   3   4  -1      322.23      350.84     10.13 o 
   4   4  -1      177.92      187.22      5.18 o 
   5   4  -1       36.31       56.20      3.12 o 
   6   4  -1       25.23       24.25      2.80 o 
   7   4  -1        2.81        1.65      3.94 o 
   1   5  -1       49.25       48.40      3.19 o 
   2   5  -1       21.12       29.52      2.98 o 
   3   5  -1       58.44       79.17      3.90 o 
   4   5  -1       59.10       66.43      3.30 o 
   5   5  -1       41.90       36.40      2.75 o 
   6   5  -1        2.91        3.07      1.70 o 
   1   6  -1       15.21       18.53      1.86 o 
   2   6  -1       15.74       19.85      2.29 o 
   3   6  -1        4.05        6.97      1.65 o 
   4   6  -1        0.17        1.60      2.89 o 
   2   0   0      212.26      309.72      7.66 o 
   4   0   0     1258.39     1412.61     22.88 o 
   6   0   0       21.30       29.06      3.35 o 
   8   0   0      213.20      131.39      4.36 o 
   0   1   0     1096.40     1207.46     12.74 o 
   1   1   0    21281.87    19369.44    551.40 o 
   2   1   0     1015.69     1134.28     17.01 o 
   3   1   0      526.36      552.95     17.44 o 
   4   1   0       41.63       75.36      3.46 o 
   5   1   0      415.75      530.80     30.78 o 
   6   1   0        2.33        0.67      3.63 o 
   7   1   0       98.74       82.28      6.74 o 
   8   1   0        0.36        0.56      4.13 o 
   9   1   0        0.55       -0.28      1.24 o 
   0   2   0     2140.48     2424.18     20.63 o 
   1   2   0      531.65      534.00     18.59 o 
   2   2   0     1115.06      954.41     14.26 o 
   3   2   0      740.61      905.58     16.14 o 
   4   2   0      421.46      561.58     14.90 o 
   5   2   0      302.07      380.68     11.32 o 
   6   2   0        3.29       15.45      3.44 o 
   7   2   0        7.69       -1.70      6.23 o 
   8   2   0        1.25        3.16      4.49 o 
   0   3   0        5.85        5.82      1.51 o 
   1   3   0     1659.07     1605.08     54.78 o 
   2   3   0      376.26      388.57     11.32 o 
   3   3   0      230.26      228.44      6.92 o 
   4   3   0       27.30       30.85      2.70 o 
   5   3   0        4.51       15.59      2.70 o 
   6   3   0       12.69       16.69      2.89 o 
   7   3   0        3.63        8.85      2.48 o 
   8   3   0        0.88        4.31      1.65 o 
   0   4   0     1005.96     1011.21     20.58 o 
   1   4   0       77.54       71.59      4.33 o 
   2   4   0      556.19      533.75     15.82 o 
   3   4   0      265.87      295.32      8.44 o 
   4   4   0        7.84        9.95      2.61 o 
   5   4   0      186.26      188.83      5.78 o 
   6   4   0        3.60        2.38      2.38 o 
   7   4   0        0.08       -3.94      3.94 o 
   0   5   0       25.23       18.15      3.03 o 
   1   5   0      208.61      193.89      7.29 o 
   2   5   0      125.85      124.65      4.49 o 
   3   5   0       40.55       41.26      3.44 o 
   4   5   0        6.86       11.00      2.29 o 
   5   5   0        6.13        6.01      2.02 o 
   6   5   0        0.05       -3.71      3.71 o 
   0   6   0       89.87       97.19      3.85 o 
   1   6   0        2.75        4.04      4.38 o 
   2   6   0        4.24        6.10      1.93 o 
   3   6   0        1.89        3.03      1.70 o 
   4   6   0        6.76        2.66      2.93 o 
   2   0   1    19845.13    21518.10    209.23 o 
   4   0   1     2282.19     2671.51     31.54 o 
   6   0   1     1208.71     1118.20     26.50 o 
   8   0   1       34.06       26.68      2.38 o 
   1   1   1    13647.14    13726.88    174.59 o 
   2   1   1     3317.47     3729.04     17.83 o 
   3   1   1     5045.66     6192.47    238.80 o 
   4   1   1      834.21     1126.87     61.13 o 
   5   1   1     1341.66     1573.74    149.93 o 
   6   1   1       24.32       25.93      3.74 o 
   7   1   1      131.07      127.12     10.75 o 
   8   1   1        4.27        4.62      2.27 o 
   9   1   1       13.74        9.53      1.12 o 
   1   2   1      186.00      179.75      5.87 o 
   2   2   1     1330.35     1641.92     19.07 o 
   3   2   1       81.65       99.66      2.84 o 
   4   2   1      851.00      999.10     19.67 o 
   5   2   1        5.16       12.88      2.89 o 
   6   2   1      187.56      208.04      6.28 o 
   7   2   1        2.22        6.88      2.84 o 
   8   2   1       16.20       17.47      2.25 o 
   1   3   1      242.05      257.52      5.51 o 
   2   3   1      126.04      148.62      4.81 o 
   3   3   1      567.61      675.36     16.50 o 
   4   3   1      200.52      241.96      6.78 o 
   5   3   1       48.24       70.28      3.80 o 
   6   3   1        7.72       15.08      2.89 o 
   7   3   1       36.63       31.31      2.93 o 
   8   3   1        4.50        6.28      1.97 o 
   1   4   1       36.50       35.05      1.98 o 
   2   4   1      227.56      275.01      8.57 o 
   3   4   1      339.37      363.31     10.86 o 
   4   4   1      186.61      200.01      5.78 o 
   5   4   1       35.46       54.05      3.71 o 
   6   4   1       27.56       25.31      2.89 o 
   7   4   1        2.60        6.60      1.97 o 
   1   5   1       52.20       54.98      2.50 o 
   2   5   1       17.98       18.02      3.03 o 
   3   5   1       58.63       81.33      3.94 o 
   4   5   1       62.72       64.23      3.25 o 
   5   5   1       43.28       42.54      2.84 o 
   6   5   1        2.41        2.57      2.84 o 
   1   6   1       14.44       17.26      1.77 o 
   2   6   1       15.52       17.97      2.29 o 
   3   6   1        3.32       -2.02      4.03 o 
   4   6   1        0.28        0.28      2.93 o 
   0   0   2     1330.19      841.72      6.60 o 
   2   0   2    19911.73    19637.66     82.52 o 
   4   0   2      819.71      675.18     16.09 o 
   6   0   2      272.06      226.92      7.11 o 
   8   0   2        3.14        4.22      1.88 o 
   0   1   2      159.75      158.06     13.25 o 
   1   1   2    11252.92    10771.08    131.20 o 
   2   1   2     1592.22     1685.52     15.01 o 
   3   1   2     5933.74     6652.23    298.46 o 
   4   1   2       48.30       54.62      1.88 o 
   5   1   2      140.92      177.40     23.79 o 
   6   1   2       14.51       22.37      6.65 o 
   7   1   2       14.02       12.44      4.70 o 
   8   1   2        6.68        9.41      4.93 o 
   9   1   2        6.02        3.51      1.37 o 
   0   2   2     6751.42     6876.00     39.15 o 
   1   2   2      519.95      554.24      7.10 o 
   2   2   2     6405.93     6761.76     42.73 o 
   3   2   2      341.63      390.40     10.77 o 
   4   2   2      200.15      218.90      7.24 o 
   5   2   2       77.61      103.10      3.85 o 
   6   2   2       80.78       96.00      4.58 o 
   7   2   2       34.55       34.66      3.48 o 
   8   2   2        6.10        6.19      2.20 o 
   0   3   2      480.97      456.23     11.23 o 
   1   3   2     1340.01     1344.27     34.57 o 
   2   3   2      232.64      192.50      5.46 o 
   3   3   2     1017.67     1083.91     20.68 o 
   4   3   2       34.01       34.70      2.75 o 
   5   3   2        8.53       43.32      3.80 o 
   6   3   2       28.93       36.58      3.48 o 
   7   3   2       12.94       10.73      2.43 o 
   8   3   2        7.20        5.18      1.93 o 
   0   4   2      484.76      499.74     12.88 o 
   1   4   2      104.36      105.25      4.79 o 
   2   4   2      245.67      250.44      8.21 o 
   3   4   2       20.18       20.90      2.38 o 
   4   4   2       26.96       32.64      3.16 o 
   5   4   2       52.80       51.67      3.76 o 
   6   4   2        7.59       13.80      2.38 o 
   7   4   2       11.87       10.27      1.97 o 
   0   5   2      130.80      125.79      4.49 o 
   1   5   2      194.03      200.82      5.94 o 
   2   5   2       45.31       64.13      3.48 o 
   3   5   2        4.61        2.98      2.48 o 
   4   5   2        0.65        1.38      2.34 o 
   5   5   2        0.72        1.60      4.40 o 
   6   5   2        1.02       -2.29      3.44 o 
   0   6   2       42.84       43.46      2.93 o 
   1   6   2       42.39       42.31      2.03 o 
   2   6   2        4.30        3.80      4.17 o 
   3   6   2       16.29       15.08      2.34 o 
   4   6   2        1.77       -1.05      3.44 o 
   2   0   3      298.45      316.41      7.75 o 
   4   0   3     3205.18     3212.64     34.66 o 
   6   0   3      259.18      246.31      7.61 o 
   8   0   3       66.41       48.14      2.80 o 
   1   1   3      862.58      943.22      7.24 o 
   2   1   3     3550.83     3896.65    135.81 o 
   3   1   3     3025.53     3551.74    184.52 o 
   4   1   3      977.69     1212.94     85.38 o 
   5   1   3      842.02      927.56     55.17 o 
   6   1   3       57.85       67.47      3.85 o 
   7   1   3      161.96      140.33      3.75 o 
   8   1   3       15.39       14.58      1.63 o 
   9   1   3        4.27        2.71      2.80 o 
   1   2   3      295.66      337.22      8.60 o 
   2   2   3     1365.14     1651.22     19.48 o 
   3   2   3      493.74      623.92     13.52 o 
   4   2   3     2599.10     3157.17     36.35 o 
   5   2   3       72.45      102.73      3.99 o 
   6   2   3      390.86      405.67     11.41 o 
   7   2   3       26.62       30.81      3.48 o 
   8   2   3        7.55        8.57      2.15 o 
   1   3   3      295.12      308.88      9.67 o 
   2   3   3       68.65       78.21      2.80 o 
   3   3   3      594.36      743.48     17.37 o 
   4   3   3       73.61       74.27      3.71 o 
   5   3   3      654.68      747.24     21.13 o 
   6   3   3       94.95      127.72      5.18 o 
   7   3   3        0.34        2.43      2.43 o 
   8   3   3        8.27        3.44      1.88 o 
   1   4   3      332.84      330.05     12.29 o 
   2   4   3       58.18       78.44      3.48 o 
   3   4   3       55.28       43.78      3.35 o 
   4   4   3       48.84       57.35      3.71 o 
   5   4   3       27.34       35.99      3.25 o 
   6   4   3       46.17       57.81      3.30 o 
   7   4   3        3.14        6.60      1.65 o 
   1   5   3      158.22      175.78      3.72 o 
   2   5   3       49.52       53.82      3.53 o 
   3   5   3       17.38       25.86      2.48 o 
   4   5   3        6.79        1.42      5.13 o 
   5   5   3        0.03       -4.40      4.40 o 
   6   5   3        9.86        9.31      1.97 o 
   1   6   3       44.19       52.01      5.00 o 
   2   6   3       19.95       20.08      2.29 o 
   3   6   3        3.63        5.32      2.02 o 
   0   0   4     2607.15     1989.13     14.21 o 
   2   0   4    13835.74    12719.25     60.88 o 
   4   0   4      573.39      607.51     14.90 o 
   6   0   4       24.61       21.09      3.25 o 
   8   0   4        4.16        1.38      4.08 o 
   0   1   4     1558.56     1352.36     27.16 o 
   1   1   4    10719.76     9642.96     73.24 o 
   2   1   4     3865.87     4325.74    227.68 o 
   3   1   4     1406.15     1419.52     76.74 o 
   4   1   4      419.34      428.09     31.33 o 
   5   1   4      296.86      302.34     27.53 o 
   6   1   4        3.49        6.86      2.50 o 
   7   1   4        5.59        3.50      2.98 o 
   8   1   4       14.24       11.12      1.59 o 
   9   1   4        7.87        4.74      1.04 o 
   0   2   4    13083.31    12671.16     60.70 o 
   1   2   4      249.23      303.18      5.58 o 
   2   2   4     1836.41     1932.70     21.55 o 
   3   2   4      948.53     1189.72     19.02 o 
   4   2   4      521.16      515.51     15.17 o 
   5   2   4      218.86      238.80      7.56 o 
   6   2   4      111.01      140.10      5.18 o 
   7   2   4       17.53       22.69      2.89 o 
   8   2   4       15.85        9.58      2.48 o 
   0   3   4      440.59      395.81     10.91 o 
   1   3   4     2391.54     2441.75     97.39 o 
   2   3   4      105.28      129.42      3.80 o 
   3   3   4      253.30      241.55      7.56 o 
   4   3   4       59.76       46.90      3.30 o 
   5   3   4       78.45      108.83      4.54 o 
   6   3   4       35.05       37.50      3.44 o 
   7   3   4       92.52       92.83      3.99 o 
   8   3   4        6.59        5.13      1.79 o 
   0   4   4      261.23      303.85      9.21 o 
   1   4   4       91.12       87.31      3.80 o 
   2   4   4      271.37      281.25      7.98 o 
   3   4   4      134.99      132.72      4.40 o 
   4   4   4      147.37      136.89      4.81 o 
   5   4   4       10.37       10.45      2.75 o 
   6   4   4       27.57       18.02      2.75 o 
   7   4   4        1.44        1.28      1.97 o 
   0   5   4      289.67      280.28      8.48 o 
   1   5   4       15.88       19.64      5.27 o 
   2   5   4       98.25       97.32      4.03 o 
   3   5   4       73.90       73.90      3.48 o 
   4   5   4       11.69       16.46      2.34 o 
   5   5   4        0.44       -4.36      4.36 o 
   6   5   4        7.64        5.46      1.65 o 
   0   6   4       47.81       33.74      2.43 o 
   1   6   4        8.10        6.71      1.41 o 
   2   6   4       44.32       54.28      2.98 o 
   3   6   4       43.08       40.48      2.61 o 
   2   0   5     1428.45     1409.86     16.60 o 
   4   0   5     1719.60     1715.31     24.89 o 
   6   0   5      462.59      439.59     12.93 o 
   8   0   5       29.72       29.39      2.66 o 
   1   1   5     1400.37     1293.36     20.74 o 
   2   1   5       86.14       82.27      3.37 o 
   3   1   5     1080.12     1228.29     80.06 o 
   4   1   5     1181.71     1443.32    133.95 o 
   5   1   5      907.96      855.56     79.58 o 
   6   1   5        5.80        1.99      2.01 o 
   7   1   5      169.76      160.45      3.64 o 
   8   1   5       10.83       12.54      1.55 o 
   9   1   5        7.55       10.53      1.15 o 
   1   2   5      237.27      226.60      4.37 o 
   2   2   5      804.91      833.70     14.49 o 
   3   2   5      576.73      707.50     14.99 o 
   4   2   5     1002.67     1189.58     22.51 o 
   5   2   5      196.30      238.61      7.66 o 
   6   2   5      241.58      212.44      6.97 o 
   7   2   5       40.23       46.85      3.48 o 
   8   2   5       83.72       73.58      3.25 o 
   1   3   5     1046.16     1267.05     16.60 o 
   2   3   5        9.05        7.89      1.65 o 
   3   3   5      232.39      254.84      7.79 o 
   4   3   5      240.04      293.40      9.08 o 
   5   3   5      247.49      309.21      9.21 o 
   6   3   5       14.94       19.53      3.44 o 
   7   3   5      139.96      129.51      4.95 o 
   8   3   5       31.46       22.14      2.02 o 
   1   4   5       94.16      111.28      2.66 o 
   2   4   5       21.24       30.81      2.70 o 
   3   4   5      156.01      192.77      5.96 o 
   4   4   5      181.85      227.57      7.06 o 
   5   4   5       11.48       -1.10      6.05 o 
   6   4   5        7.83       12.74      2.29 o 
   7   4   5        2.01        2.84      1.88 o 
   1   5   5      111.53      101.86      5.82 o 
   2   5   5       21.77       24.85      2.52 o 
   3   5   5        2.94       -1.51      5.55 o 
   4   5   5       25.82       30.12      2.84 o 
   5   5   5       12.88       13.84      1.97 o 
   1   6   5       26.99       27.09      2.64 o 
   2   6   5        0.01        0.37      1.83 o 
   3   6   5       30.86       27.55      2.25 o 
   0   0   6     6976.38     5320.04     30.49 o 
   2   0   6     4248.94     3506.35     27.92 o 
   4   0   6      471.67      431.84     13.02 o 
   6   0   6       33.41       35.44      3.25 o 
   8   0   6       11.48        3.90      4.77 o 
   0   1   6      678.39      650.02     18.45 o 
   1   1   6     7196.98     6029.48    109.32 o 
   2   1   6      685.69      603.20     44.77 o 
   3   1   6     1793.78     1643.03    122.65 o 
   4   1   6       69.45       83.82      6.21 o 
   5   1   6      178.11      189.62      3.82 o 
   6   1   6        7.43        2.94      2.67 o 
   7   1   6       12.25       10.83      1.96 o 
   8   1   6       11.12       14.11      1.49 o 
   0   2   6     4679.54     3979.00     29.84 o 
   1   2   6      150.62      163.24      7.20 o 
   2   2   6     3960.05     3763.99     32.55 o 
   3   2   6      129.60      138.35      4.03 o 
   4   2   6      782.11      698.05     18.20 o 
   5   2   6       61.92       69.91      3.62 o 
   6   2   6       38.85       41.99      4.26 o 
   7   2   6       34.27       36.40      3.48 o 
   8   2   6       19.87       13.75      2.34 o 
   0   3   6      955.73      961.24     17.47 o 
   1   3   6     1815.73     1863.04     46.05 o 
   2   3   6      104.90        2.38      3.39 o 
   3   3   6      131.08      133.31      4.45 o 
   4   3   6       63.86       66.79      3.48 o 
   5   3   6      504.01      529.44     16.23 o 
   6   3   6      138.65      139.00      5.18 o 
   7   3   6       11.06       13.11      2.93 o 
   8   3   6        2.74        2.98      1.93 o 
   0   4   6      434.35      459.16     12.56 o 
   1   4   6       54.27       52.59      3.48 o 
   2   4   6       44.71        3.25      4.63 o 
   3   4   6      103.51      118.73      4.58 o 
   4   4   6       12.77       14.39      3.30 o 
   5   4   6       14.28       17.79      2.80 o 
   6   4   6       46.94       43.05      3.12 o 
   7   4   6       25.47       22.37      2.38 o 
   0   5   6       99.66       98.93      3.99 o 
   1   5   6       66.69       85.98      2.84 o 
   2   5   6       47.52       27.51      2.02 o 
   3   5   6        6.19        9.08      2.52 o 
   4   5   6       11.54       11.74      2.34 o 
   5   5   6        1.32        1.93      4.26 o 
   0   6   6       14.21       15.31      2.34 o 
   1   6   6       14.19       10.05      3.78 o 
   2   6   6        6.59        6.56      2.20 o 
   3   6   6        0.78        2.20      3.16 o 
   2   0   7      958.11      868.36     13.94 o 
   4   0   7     2435.77     2290.14     29.34 o 
   6   0   7      276.26      296.28      8.71 o 
   8   0   7       64.40       59.14      2.98 o 
   1   1   7      406.21      384.60     11.45 o 
   2   1   7      703.77      744.45     71.65 o 
   3   1   7     1447.38     1352.51     65.62 o 
   4   1   7       19.00       21.06      1.59 o 
   5   1   7      828.63      824.05     28.79 o 
   6   1   7       48.52       64.90      2.61 o 
   7   1   7      183.74       76.57     42.75 o 
   8   1   7        8.76       -2.03      3.35 o 
   1   2   7      658.14      693.53      8.88 o 
   2   2   7      858.19      911.31     16.14 o 
   3   2   7       89.14      106.81      3.30 o 
   4   2   7      571.49      523.76     14.35 o 
   5   2   7      149.66      196.12      5.82 o 
   6   2   7      531.78      532.88     16.64 o 
   7   2   7       13.74        7.29      2.80 o 
   8   2   7       79.93       65.69      3.35 o 
   1   3   7      188.98      172.67     12.74 o 
   2   3   7      569.28      615.86     15.31 o 
   3   3   7      234.12      244.89      7.61 o 
   4   3   7       36.24       43.14      3.07 o 
   5   3   7       32.73       37.09      3.48 o 
   6   3   7       55.65       78.30      4.03 o 
   7   3   7      206.33      172.74      5.64 o 
   8   3   7       21.71       14.35      1.70 o 
   1   4   7      121.77      135.09      3.85 o 
   2   4   7       99.74      105.30      4.77 o 
   3   4   7      157.64      148.12      4.72 o 
   4   4   7      178.99      193.78      6.19 o 
   5   4   7       60.16       78.48      3.90 o 
   6   4   7       31.52       40.20      2.75 o 
   7   4   7        2.42        0.83      3.35 o 
   1   5   7        7.34        8.64      1.77 o 
   2   5   7       15.54       16.92      2.57 o 
   3   5   7        3.91       10.09      3.03 o 
   4   5   7        0.50        0.92      3.71 o 
   5   5   7       41.66       45.02      3.03 o 
   1   6   7       10.12       12.76      1.33 o 
   2   6   7        0.18        1.79      1.79 o 
   3   6   7        0.61        2.75      1.56 o 
   0   0   8    16246.97    12231.03     59.00 o 
   2   0   8     7178.02     6507.43     42.82 o 
   4   0   8      514.00      485.48     13.71 o 
   6   0   8        3.79       -1.10      5.46 o 
   8   0   8        0.73       -1.24      4.54 o 
   0   1   8     1291.89     1077.84     98.24 o 
   1   1   8     6391.38     5380.03    180.46 o 
   2   1   8       95.33       92.49      4.65 o 
   3   1   8     2381.17     2171.05    139.80 o 
   4   1   8      297.75      326.85     10.43 o 
   5   1   8      133.88      135.59      3.27 o 
   6   1   8       18.35       15.00      2.00 o 
   7   1   8       13.07       11.00      2.70 o 
   8   1   8       12.06       14.80      1.67 o 
   0   2   8     1523.45     1391.02     18.11 o 
   1   2   8      165.73      169.58      3.40 o 
   2   2   8     2181.69     2029.61     24.76 o 
   3   2   8        2.67        2.80      4.22 o 
   4   2   8      380.10      353.82     10.04 o 
   5   2   8       17.21       19.71      2.75 o 
   6   2   8      178.12      189.47      6.19 o 
   7   2   8       25.27       27.23      2.70 o 
   8   2   8       27.20       17.97      2.48 o 
   0   3   8      438.59      485.62     12.93 o 
   1   3   8      639.06      569.79     12.72 o 
   2   3   8       65.71       72.43      2.98 o 
   3   3   8      695.57      709.24     18.66 o 
   4   3   8       45.24       35.67      3.71 o 
   5   3   8       45.61       34.52      4.26 o 
   6   3   8       26.09       21.91      2.89 o 
   7   3   8       48.74       36.40      3.16 o 
   0   4   8      154.97      169.99      4.86 o 
   1   4   8      117.81      113.17      2.87 o 
   2   4   8      429.51      371.56     11.28 o 
   3   4   8       96.42       88.52      4.31 o 
   4   4   8       39.91       41.72      3.44 o 
   5   4   8       41.33       39.43      3.35 o 
   6   4   8        7.93        4.45      4.91 o 
   7   4   8        6.14        3.39      1.56 o 
   0   5   8        4.56        4.49      5.00 o 
   1   5   8       13.40        9.79      4.38 o 
   2   5   8       83.98       81.74      4.13 o 
   3   5   8       94.06       86.05      4.03 o 
   4   5   8       14.42       12.84      2.75 o 
   5   5   8        9.91        6.56      2.20 o 
   0   6   8        3.74        2.61      1.88 o 
   1   6   8        1.67        1.46      1.28 o 
   2   6   8        2.32        3.44      4.13 o 
   3   6   8        6.50        0.60      1.79 o 
   2   0   9     2608.01     2285.00     24.25 o 
   4   0   9     1498.21     1501.54     24.25 o 
   6   0   9      645.68      607.10     16.37 o 
   8   0   9       52.93       67.62      3.16 o 
   1   1   9      599.37      529.37     18.32 o 
   2   1   9      417.34      408.16     44.77 o 
   3   1   9     1055.21      996.30     21.06 o 
   4   1   9       70.91       85.32      3.19 o 
   5   1   9     1144.85     1086.06     17.01 o 
   6   1   9       12.75       11.59      1.98 o 
   7   1   9       79.46       78.33      2.80 o 
   8   1   9       31.71       34.05      1.85 o 
   1   2   9      147.63      157.21      4.86 o 
   2   2   9      158.33      141.98      4.45 o 
   3   2   9      298.67      301.51      9.76 o 
   4   2   9      500.47      506.61     14.35 o 
   5   2   9        9.00       10.31      2.89 o 
   6   2   9      261.53      279.37      8.66 o 
   7   2   9       12.43       17.83      2.61 o 
   8   2   9       44.98       39.43      2.61 o 
   1   3   9      142.81      154.64      3.40 o 
   2   3   9        6.73       16.60      2.38 o 
   3   3   9      216.08      226.97      6.56 o 
   4   3   9      132.15      142.48      4.95 o 
   5   3   9      272.55      283.77      8.57 o 
   6   3   9       21.15       13.20      2.89 o 
   7   3   9       11.86       11.05      2.11 o 
   1   4   9       11.63       11.30      6.14 o 
   2   4   9       44.95       62.30      4.03 o 
   3   4   9      104.58      114.38      4.95 o 
   4   4   9       88.49       76.24      4.63 o 
   5   4   9       46.26       49.92      3.30 o 
   6   4   9       54.56       52.35      2.93 o 
   1   5   9        3.20       -0.05      2.30 o 
   2   5   9       11.03       11.32      2.57 o 
   3   5   9        5.29        8.99      2.48 o 
   4   5   9       11.58       17.51      2.70 o 
   5   5   9        9.57        0.69      4.13 o 
   1   6   9       18.10       16.11      2.43 o 
   2   6   9        7.10       -1.01      3.67 o 
   3   6   9        0.79        1.97      1.70 o 
   0   0  10     8655.88     6908.09     43.73 o 
   2   0  10     1918.31     1512.13     20.17 o 
   4   0  10     2688.06     2563.96     32.64 o 
   6   0  10       21.96       22.92      3.25 o 
   8   0  10       52.81       44.10      2.66 o 
   0   1  10      307.67      272.73     26.93 o 
   1   1  10     5209.21     4048.00    211.22 o 
   2   1  10      254.48      264.30      7.36 o 
   3   1  10     2304.38     2156.05     45.68 o 
   4   1  10       82.99       84.18      5.55 o 
   5   1  10      118.91      109.72      3.12 o 
   6   1  10       22.20       18.12      1.98 o 
   7   1  10       33.34       31.91      2.17 o 
   8   1  10        4.02        2.63      2.87 o 
   0   2  10     6815.05     5893.27     43.00 o 
   1   2  10      118.18       76.16      2.13 o 
   2   2  10     1216.13     1021.11     19.02 o 
   3   2  10       14.02       16.87      2.02 o 
   4   2  10      374.88      402.46     12.01 o 
   5   2  10        1.01       -3.48      5.23 o 
   6   2  10        7.27        5.50      6.74 o 
   7   2  10       73.63       72.62      4.03 o 
   8   2  10        8.84        4.54      1.83 o 
   0   3  10      246.46      210.42      6.69 o 
   1   3  10      789.11      726.00     20.72 o 
   2   3  10      206.08      160.68      4.58 o 
   3   3  10      390.01      354.83     10.31 o 
   4   3  10       20.15       10.31      3.44 o 
   5   3  10       43.53       38.78      3.71 o 
   6   3  10        8.53        9.90      2.75 o 
   7   3  10       15.24       12.65      2.29 o 
   0   4  10      225.36      237.65      6.56 o 
   1   4  10       69.22       52.94      4.86 o 
   2   4  10      120.02      107.23      4.17 o 
   3   4  10       15.80       14.67      2.25 o 
   4   4  10       90.00       66.43      4.08 o 
   5   4  10       14.00        9.67      2.70 o 
   6   4  10        0.76       -1.60      3.99 o 
   0   5  10       19.95       18.52      2.52 o 
   1   5  10       60.28       55.87      2.46 o 
   2   5  10        1.24        4.08      4.63 o 
   3   5  10       15.04       13.29      2.48 o 
   4   5  10        1.17        2.61      2.20 o 
   5   5  10        5.45        0.64      1.93 o 
   0   6  10       28.51       26.41      2.43 o 
   1   6  10        1.93        1.62      2.18 o 
   2   6  10        1.90        2.20      3.80 o 
   2   0  11     2196.34     2069.36     24.71 o 
   4   0  11      862.28      788.50     18.70 o 
   6   0  11      660.20      657.71     17.42 o 
   8   0  11       89.06       92.14      3.21 o 
   1   1  11       35.10       34.77      2.67 o 
   2   1  11       90.21       83.68      2.18 o 
   3   1  11     3407.07     3338.62     28.15 o 
   4   1  11        2.52       10.52      8.30 o 
   5   1  11      429.41      419.01      9.30 o 
   6   1  11       18.21       16.02      6.97 o 
   7   1  11      142.50      155.53      3.49 o 
   8   1  11       19.55       20.98      1.51 o 
   1   2  11      213.33      170.91      8.48 o 
   2   2  11     1305.83     1205.26     21.36 o 
   3   2  11       32.43       28.79      2.57 o 
   4   2  11      694.07      677.33     19.85 o 
   5   2  11       27.19       33.92      3.53 o 
   6   2  11       84.43       88.57      4.03 o 
   7   2  11       15.74       15.86      2.38 o 
   8   2  11       26.37       23.47      2.15 o 
   1   3  11       25.74       21.22      1.63 o 
   2   3  11       26.54       22.23      2.66 o 
   3   3  11      184.53      211.11      6.19 o 
   4   3  11      126.64      136.43      5.32 o 
   5   3  11      191.57      176.27      5.50 o 
   6   3  11       36.21       34.20      3.16 o 
   7   3  11        9.98        9.26      2.15 o 
   1   4  11       21.20       21.11      2.22 o 
   2   4  11       33.54       32.96      3.25 o 
   3   4  11        4.91        5.18      6.92 o 
   4   4  11       42.56       39.06      3.48 o 
   5   4  11       28.37       33.19      3.12 o 
   6   4  11       14.50       14.44      2.20 o 
   1   5  11       18.78       20.24      1.92 o 
   2   5  11        0.80        1.51      4.58 o 
   3   5  11       20.92       20.77      2.89 o 
   4   5  11        8.78       10.45      2.11 o 
   5   5  11        1.97        0.28      3.53 o 
   1   6  11        5.00        0.65      2.50 o 
   2   6  11        8.12        9.26      1.79 o 
   0   0  12    18293.63    15268.22     78.90 o 
   2   0  12     6428.09     6024.97     46.30 o 
   4   0  12       90.48       80.68      3.25 o 
   6   0  12      286.45      313.20      9.17 o 
   8   0  12       62.23       51.71      2.84 o 
   0   1  12     1214.85     1061.64    144.08 o 
   1   1  12     6227.07     5161.60    295.47 o 
   2   1  12       39.72       31.11      1.59 o 
   3   1  12      973.10      858.49     13.21 o 
   4   1  12      126.66      121.21      2.80 o 
   5   1  12       29.88       28.96      2.12 o 
   6   1  12       20.00       23.57      2.25 o 
   7   1  12       33.65       39.27      2.14 o 
   8   1  12       15.10       12.21      2.18 o 
   0   2  12     2115.58     1670.43     23.24 o 
   1   2  12      134.69      112.13      2.33 o 
   2   2  12     1774.54     1438.69     24.39 o 
   3   2  12        3.00        1.38      2.29 o 
   4   2  12       47.25       33.51      3.25 o 
   5   2  12       71.38       81.69      4.13 o 
   6   2  12       19.00       21.27      2.80 o 
   7   2  12        7.01        6.42      2.15 o 
   8   2  12        2.12       -3.16      3.16 o 
   0   3  12       86.66       70.41      3.16 o 
   1   3  12      834.31      686.15     12.31 o 
   2   3  12       39.79       37.41      2.84 o 
   3   3  12      372.99      312.92      9.76 o 
   4   3  12        8.50        9.67      3.03 o 
   5   3  12        3.82        3.62      6.01 o 
   6   3  12       12.32       -1.01      6.01 o 
   7   3  12        2.23        2.61      1.65 o 
   0   4  12      401.27      344.24     10.50 o 
   1   4  12       56.53       51.98      4.61 o 
   2   4  12      179.52      154.08      5.55 o 
   3   4  12       27.64       21.64      2.93 o 
   4   4  12       37.60       29.48      2.89 o 
   5   4  12       24.27       26.68      2.48 o 
   6   4  12        8.65        7.47      2.06 o 
   0   5  12        7.33        3.99      5.46 o 
   1   5  12       78.19       67.89      4.61 o 
   2   5  12       19.56       17.05      2.52 o 
   3   5  12        5.96       -1.88      4.72 o 
   4   5  12        6.04        3.16      3.94 o 
   5   5  12       12.97       12.29      1.88 o 
   0   6  12       14.66       11.92      2.20 o 
   1   6  12        0.59        2.88      1.41 o 
   2   6  12        5.16        7.47      1.65 o 
   2   0  13     3438.88     3456.16     34.79 o 
   4   0  13     1433.73     1358.74     24.85 o 
   6   0  13      514.61      552.91     15.17 o 
   8   0  13      143.79      132.17      4.36 o 
   1   1  13     2276.09     2123.79    102.98 o 
   2   1  13      180.02      164.17      4.10 o 
   3   1  13      624.15      567.97     11.10 o 
   4   1  13       51.08       42.21      1.92 o 
   5   1  13      819.23      790.77     56.52 o 
   6   1  13       64.43       81.06      2.69 o 
   7   1  13      179.22      185.45      4.10 o 
   8   1  13       13.23        9.81      1.36 o 
   1   2  13       31.38       29.74      2.66 o 
   2   2  13      800.31      698.33     17.79 o 
   3   2  13        1.91        3.90      3.90 o 
   4   2  13      192.02      163.48      5.00 o 
   5   2  13       78.66       89.03      4.68 o 
   6   2  13      179.46      169.48      5.41 o 
   7   2  13        2.31       -1.60      3.99 o 
   1   3  13       46.11       48.25      2.15 o 
   2   3  13       72.98       64.23      3.53 o 
   3   3  13      418.18      354.96     11.32 o 
   4   3  13       24.80       28.15      3.07 o 
   5   3  13       53.77       46.26      3.53 o 
   6   3  13        4.26        4.72      5.18 o 
   7   3  13       11.36       12.10      1.79 o 
   1   4  13       11.23        7.86      2.82 o 
   2   4  13      106.90      116.67      4.54 o 
   3   4  13       76.22       67.71      4.13 o 
   4   4  13       89.63       89.81      4.54 o 
   5   4  13       30.74       31.04      2.80 o 
   6   4  13       15.55       18.52      2.15 o 
   1   5  13        7.15        7.04      1.70 o 
   2   5  13        1.11       -1.47      4.40 o 
   3   5  13       18.07       19.85      2.70 o 
   4   5  13       40.83       37.13      2.57 o 
   1   6  13        0.88       -0.25      3.78 o 
   0   0  14     8404.82     7927.78     55.29 o 
   2   0  14     3081.24     2505.65     30.39 o 
   4   0  14      413.08      384.67     10.96 o 
   6   0  14      151.55      150.92      5.00 o 
   8   0  14       17.86       26.54      2.15 o 
   0   1  14      162.27      173.76      6.78 o 
   1   1  14     4803.19     4021.55    177.34 o 
   2   1  14        5.88        2.43      3.80 o 
   3   1  14      907.16      805.02     28.84 o 
   4   1  14       80.97       95.58      2.67 o 
   5   1  14      203.59      213.82      4.52 o 
   6   1  14       13.67       12.13      6.07 o 
   7   1  14       97.21       89.77      5.57 o 
   8   1  14        0.03       -1.68      2.52 o 
   0   2  14     2968.89     2104.47     28.84 o 
   1   2  14       26.36       17.06      1.62 o 
   2   2  14     1556.93     1228.37     24.21 o 
   3   2  14      147.93      148.21      5.13 o 
   4   2  14      343.94      311.46      9.63 o 
   5   2  14       89.28       78.53      4.08 o 
   6   2  14       37.53       36.67      3.12 o 
   7   2  14        6.61        2.93      4.03 o 
   0   3  14       86.79       75.23      3.16 o 
   1   3  14      966.11      763.47     17.17 o 
   2   3  14       97.03       79.72      3.71 o 
   3   3  14      234.02      212.25      6.46 o 
   4   3  14       11.46        7.33      2.43 o 
   5   3  14       34.51       36.17      3.39 o 
   6   3  14        6.08        3.53      3.94 o 
   7   3  14        1.80        5.27      1.33 o 
   0   4  14      359.32      326.68      9.58 o 
   1   4  14       14.44       10.73      1.89 o 
   2   4  14      124.42      106.13      4.63 o 
   3   4  14       23.99       22.97      2.93 o 
   4   4  14        2.80       -6.01      6.01 o 
   5   4  14       18.00       13.80      2.57 o 
   6   4  14        1.64       -2.20      3.03 o 
   0   5  14        0.40       -4.81      4.81 o 
   1   5  14       53.32       50.47      2.33 o 
   2   5  14       11.41       13.75      2.38 o 
   3   5  14       11.14       14.49      2.11 o 
   4   5  14        2.51        0.64      4.31 o 
   0   6  14       10.45        7.29      1.60 o 
   2   0  15      866.79      936.57     19.30 o 
   4   0  15     1182.34     1107.48     23.66 o 
   6   0  15       81.93       84.21      3.90 o 
   8   0  15       30.64       37.00      2.20 o 
   1   1  15      227.04      207.42     11.96 o 
   2   1  15      141.08      125.27      2.75 o 
   3   1  15     1333.65     1233.23     17.01 o 
   4   1  15        3.83       12.60      5.27 o 
   5   1  15      637.10      575.62     11.26 o 
   6   1  15       37.05       38.11      3.39 o 
   7   1  15       14.93       14.13      1.49 o 
   8   1  15        7.49        9.21      2.73 o 
   1   2  15      136.52      104.43      2.65 o 
   2   2  15      184.57      163.66      4.81 o 
   3   2  15       58.10       59.41      3.76 o 
   4   2  15     1589.89     1649.89     32.18 o 
   5   2  15        9.32        5.73      6.28 o 
   6   2  15       56.70       51.85      3.44 o 
   7   2  15        0.74        2.38      3.71 o 
   1   3  15       17.94       16.17      1.91 o 
   2   3  15       97.13      111.35      4.49 o 
   3   3  15      370.05      383.84     12.06 o 
   4   3  15      106.06      116.26      4.86 o 
   5   3  15       92.06       93.29      4.31 o 
   6   3  15        3.71        2.43      4.03 o 
   7   3  15       23.54       20.49      1.88 o 
   1   4  15       93.50       73.10      2.70 o 
   2   4  15       27.07       24.62      3.53 o 
   3   4  15       53.76       53.91      3.48 o 
   4   4  15       56.96       70.74      3.62 o 
   5   4  15        3.72        2.38      3.94 o 
   6   4  15        1.11        1.42      2.89 o 
   1   5  15       13.24       15.59      4.36 o 
   2   5  15       10.21        4.54      5.46 o 
   3   5  15       28.66       26.45      2.38 o 
   4   5  15        2.74        2.93      3.25 o 
   0   0  16     3280.91     2777.91     33.05 o 
   2   0  16     3053.96     2702.68     33.65 o 
   4   0  16      128.06      110.12      4.22 o 
   6   0  16       32.24       29.02      2.84 o 
   8   0  16        1.94       -1.28      2.84 o 
   0   1  16      137.68      146.44      3.27 o 
   1   1  16     3268.08     2730.52     78.38 o 
   2   1  16      456.89      447.49     10.89 o 
   3   1  16      954.36      881.68     22.19 o 
   4   1  16       16.27       15.46      2.09 o 
   5   1  16       24.18       26.73      2.17 o 
   6   1  16       46.87       49.11      2.33 o 
   7   1  16        1.90        0.82      2.63 o 
   0   2  16     2224.01     1609.83     27.69 o 
   1   2  16      212.99      187.39      6.17 o 
   2   2  16     1898.82     1738.00     31.31 o 
   3   2  16       52.85       54.32      3.35 o 
   4   2  16       42.72       30.12      3.48 o 
   5   2  16       30.43       37.96      3.35 o 
   6   2  16        0.15        0.92      4.58 o 
   7   2  16        9.85        8.25      1.83 o 
   0   3  16      340.73      282.94      9.26 o 
   1   3  16     1151.16      908.05     20.31 o 
   2   3  16       81.20       63.72      4.08 o 
   3   3  16      213.75      195.66      6.10 o 
   4   3  16        2.81        5.91      5.91 o 
   5   3  16       34.42       35.67      3.07 o 
   6   3  16        9.24       11.00      1.83 o 
   0   4  16       76.74       62.53      3.90 o 
   1   4  16       17.55       12.88      5.62 o 
   2   4  16      194.76      207.81      6.42 o 
   3   4  16       17.70       15.72      2.80 o 
   4   4  16       26.35       21.73      2.89 o 
   5   4  16        6.81        7.15      2.15 o 
   0   5  16      146.56      111.03      4.03 o 
   1   5  16       15.42       13.13      5.32 o 
   2   5  16       15.30       16.14      2.57 o 
   3   5  16       32.65       33.74      2.89 o 
   4   5  16        8.63       10.59      1.56 o 
   2   0  17      716.60      628.14     16.69 o 
   4   0  17      964.57      910.35     22.23 o 
   6   0  17      124.39      124.69      4.13 o 
   1   1  17      140.42      111.95      3.27 o 
   2   1  17      153.82      157.15      3.26 o 
   3   1  17     1006.06      988.19     15.69 o 
   4   1  17      273.17      303.73      6.62 o 
   5   1  17      244.33      228.50      4.83 o 
   6   1  17       10.31       10.98      1.59 o 
   7   1  17       73.39       72.53      3.55 o 
   1   2  17       37.11       31.05      4.97 o 
   2   2  17      680.46      707.36     20.49 o 
   3   2  17      140.24      135.19      5.13 o 
   4   2  17      258.57      237.05      6.92 o 
   5   2  17       24.14       46.16      3.21 o 
   6   2  17      116.59      124.97      4.26 o 
   7   2  17        3.03        7.38      1.65 o 
   1   3  17      508.04      452.93     39.04 o 
   2   3  17       25.63       26.50      3.03 o 
   3   3  17      137.40      140.05      5.50 o 
   4   3  17       68.15       76.88      3.99 o 
   5   3  17      137.06      137.39      4.72 o 
   6   3  17        7.78       11.78      1.97 o 
   1   4  17      213.39      192.58     10.96 o 
   2   4  17       38.68       51.76      3.44 o 
   3   4  17       29.97       33.65      3.21 o 
   4   4  17       34.56       33.69      3.12 o 
   5   4  17       18.52       22.74      2.20 o 
   1   5  17        3.40        5.47      3.62 o 
   2   5  17       28.20       26.13      2.75 o 
   3   5  17        3.36        3.16      3.48 o 
   0   0  18     2617.13     2447.10     34.24 o 
   2   0  18     1617.68     1405.87     25.44 o 
   4   0  18      334.05      271.94      7.93 o 
   6   0  18        5.23       10.41      2.15 o 
   0   1  18      362.86      375.88     26.25 o 
   1   1  18     2420.46     2145.92     66.21 o 
   2   1  18      105.31      111.37      4.49 o 
   3   1  18      523.73      455.68      9.86 o 
   4   1  18       28.45       21.46      2.17 o 
   5   1  18       50.28       56.95      2.80 o 
   6   1  18        0.37       -0.05      3.62 o 
   7   1  18       10.47        6.13      2.93 o 
   0   2  18     2531.58     2208.67     35.35 o 
   1   2  18       11.46       11.32      1.86 o 
   2   2  18      705.22      615.40     17.42 o 
   3   2  18      153.03      171.54      5.78 o 
   4   2  18       99.39      103.38      4.58 o 
   5   2  18       55.19       57.12      3.58 o 
   6   2  18        0.52       -4.31      4.31 o 
   7   2  18        0.97        2.61      2.89 o 
   0   3  18      149.35      126.11      5.13 o 
   1   3  18      557.11      468.53     41.74 o 
   2   3  18      201.03      223.76      6.74 o 
   3   3  18      197.23      182.96      5.96 o 
   4   3  18        0.95       -1.10      4.86 o 
   5   3  18       23.76       23.01      2.61 o 
   6   3  18       16.09       12.42      1.74 o 
   0   4  18      295.08      271.02      8.34 o 
   1   4  18        5.66        0.84      3.88 o 
   2   4  18       29.74       37.18      3.35 o 
   3   4  18       70.27       70.83      3.48 o 
   4   4  18       10.74        3.21      4.81 o 
   5   4  18       20.14       15.63      1.93 o 
   0   5  18        1.67       -2.38      4.36 o 
   1   5  18       31.81       40.41      4.26 o 
   2   5  18       18.66       19.57      2.43 o 
   3   5  18        1.32        4.17      1.65 o 
   2   0  19      124.23      129.23      4.08 o 
   4   0  19      697.22      642.26     19.02 o 
   6   0  19      182.52      175.49      5.68 o 
   1   1  19      196.42      195.00      4.95 o 
   2   1  19       22.59       26.85      1.86 o 
   3   1  19      506.21      491.03     14.42 o 
   4   1  19       91.11      102.55      6.81 o 
   5   1  19      282.35      284.38      7.45 o 
   6   1  19        3.32       -0.30      3.21 o 
   7   1  19       49.60       49.97      1.95 o 
   1   2  19      164.04      163.00     14.58 o 
   2   2  19      694.23      700.71     18.47 o 
   3   2  19      158.97      201.34      6.37 o 
   4   2  19       78.60       75.00      3.90 o 
   5   2  19       11.03       14.35      2.89 o 
   6   2  19      172.40      157.43      4.95 o 
   1   3  19       76.43       68.84      6.19 o 
   2   3  19      121.51      113.14      4.86 o 
   3   3  19       52.74       61.80      4.03 o 
   4   3  19       79.77       86.37      4.08 o 
   5   3  19       90.11       95.17      3.53 o 
   6   3  19       15.56       16.00      1.74 o 
   1   4  19       88.73       83.31      3.71 o 
   2   4  19       34.49       41.90      3.16 o 
   3   4  19       10.52       10.04      2.29 o 
   4   4  19       10.29       21.04      2.15 o 
   1   5  19        0.63        0.57      2.66 o 
   2   5  19        4.17        0.60      3.67 o 
   0   0  20     3695.33     3601.57     44.47 o 
   2   0  20     1172.90     1111.51     23.70 o 
   4   0  20      230.78      248.19      7.52 o 
   6   0  20       15.48       13.94      2.25 o 
   0   1  20      704.13      732.01     14.39 o 
   1   1  20     1711.19     1648.22     33.89 o 
   2   1  20      205.61      212.37      4.41 o 
   3   1  20      562.03      527.14     10.64 o 
   4   1  20        4.14        1.43      1.82 o 
   5   1  20       22.37       25.64      1.94 o 
   6   1  20        8.86       10.57      1.72 o 
   7   1  20        0.53        0.80      1.94 o 
   0   2  20     1378.25     1219.79     28.06 o 
   1   2  20       56.29       51.79      4.63 o 
   2   2  20      372.12      385.08     11.69 o 
   3   2  20       41.10       42.59      3.44 o 
   4   2  20      138.14      130.93      4.81 o 
   5   2  20       33.21       32.69      3.07 o 
   6   2  20        8.14        9.76      1.88 o 
   0   3  20      267.58      252.87      7.24 o 
   1   3  20      241.05      223.49     18.09 o 
   2   3  20        4.76        3.58      5.36 o 
   3   3  20      265.40      276.94      8.80 o 
   4   3  20        1.72        1.42      5.13 o 
   5   3  20       60.11       53.82      2.80 o 
   0   4  20      108.72      116.21      4.72 o 
   1   4  20       97.45       83.30      4.88 o 
   2   4  20       76.38       73.44      3.85 o 
   3   4  20        6.93        7.79      2.06 o 
   4   4  20       20.17       17.97      2.15 o 
   0   5  20       10.17        9.31      1.93 o 
   1   5  20       23.73       28.36      1.63 o 
   2   5  20        7.93        9.58      1.83 o 
   2   0  21      882.63      829.35     21.04 o 
   4   0  21      470.23      479.61     14.30 o 
   6   0  21      215.08      233.75      7.20 o 
   1   1  21       27.16       36.11      4.72 o 
   2   1  21       27.88       33.68      2.17 o 
   3   1  21      489.85      544.04     11.03 o 
   4   1  21       11.86       12.12      1.75 o 
   5   1  21      272.68      276.25      5.97 o 
   6   1  21        5.85        8.54      1.27 o 
   1   2  21      267.26      253.49     11.60 o 
   2   2  21       13.03       14.03      2.93 o 
   3   2  21       31.11       28.51      3.35 o 
   4   2  21      225.12      233.62      7.01 o 
   5   2  21       11.22       14.03      2.43 o 
   6   2  21       13.06       19.21      1.93 o 
   1   3  21       73.11       67.19      9.33 o 
   2   3  21       38.94       44.83      3.39 o 
   3   3  21      140.32      158.34      5.13 o 
   4   3  21       38.29       34.15      2.93 o 
   5   3  21       11.31       13.29      1.79 o 
   1   4  21        0.71       -1.78      3.60 o 
   2   4  21        8.15       16.14      2.61 o 
   3   4  21       51.93       50.29      3.25 o 
   4   4  21       52.35       47.36      2.34 o 
   0   0  22     1765.47     1742.45     31.82 o 
   2   0  22     1349.57     1393.26     27.55 o 
   4   0  22      285.68      284.14      8.11 o 
   6   0  22        8.48        4.31      1.83 o 
   0   1  22       87.85       92.21      2.97 o 
   1   1  22      854.32      851.93     16.53 o 
   2   1  22       45.43       43.35      2.18 o 
   3   1  22      793.30      773.43     14.84 o 
   4   1  22        6.64        9.49      1.68 o 
   5   1  22        8.04       12.07      1.70 o 
   6   1  22       16.99       16.53      1.95 o 
   0   2  22      604.16      659.13     18.20 o 
   1   2  22       27.52       24.30      2.11 o 
   2   2  22      459.55      468.79     13.75 o 
   3   2  22        2.72       -0.55      5.36 o 
   4   2  22       83.97       98.15      4.17 o 
   5   2  22        1.05       -0.37      1.79 o 
   6   2  22        4.62        2.80      1.65 o 
   0   3  22       39.49       39.20      2.93 o 
   1   3  22      191.59      199.75     22.62 o 
   2   3  22       50.00       48.00      3.21 o 
   3   3  22       51.04       54.46      3.30 o 
   4   3  22        0.73        0.00      3.35 o 
   5   3  22       11.78       13.89      1.79 o 
   0   4  22       36.76       41.03      3.16 o 
   1   4  22       18.33       16.04      1.68 o 
   2   4  22       88.16       87.74      3.48 o 
   3   4  22       20.05       20.81      2.15 o 
   2   0  23      479.74      462.92     14.12 o 
   4   0  23      193.78      205.47      6.37 o 
   6   0  23      252.81      255.35      7.29 o 
   1   1  23      381.70      421.68      6.29 o 
   2   1  23       12.66       11.12      1.81 o 
   3   1  23       76.32       73.46      2.60 o 
   4   1  23       13.56       17.27      1.72 o 
   5   1  23      200.40      232.53      4.77 o 
   6   1  23        5.75        9.78      1.51 o 
   1   2  23       75.53       62.56      3.32 o 
   2   2  23      152.92      175.03      5.50 o 
   3   2  23       19.78       20.54      3.03 o 
   4   2  23      138.76      158.62      5.04 o 
   5   2  23        8.77        8.85      1.88 o 
   1   3  23       34.34       30.90      2.25 o 
   2   3  23       13.79       10.77      2.43 o 
   3   3  23       33.41       39.06      2.93 o 
   4   3  23       23.09       29.11      2.25 o 
   1   4  23       26.41       24.32      1.91 o 
   2   4  23        1.91        4.95      1.97 o 
   3   4  23       21.59       19.12      2.06 o 
   0   0  24     1115.01     1182.89     26.96 o 
   2   0  24      645.91      637.91     19.44 o 
   4   0  24      155.38      180.71      5.09 o 
   6   0  24       43.66       53.18      2.29 o 
   0   1  24      107.00      122.42      4.65 o 
   1   1  24     1042.46     1094.31     15.79 o 
   2   1  24      122.29      119.30      3.00 o 
   3   1  24       89.38       87.55      2.66 o 
   4   1  24        9.31        9.81      1.51 o 
   5   1  24      166.01      173.95      5.48 o 
   0   2  24      773.25      764.02     21.91 o 
   1   2  24       39.52       43.38      6.35 o 
   2   2  24      316.02      328.97      9.86 o 
   3   2  24       11.25       12.84      2.29 o 
   4   2  24       58.44       69.45      2.98 o 
   5   2  24        6.83        7.56      1.60 o 
   0   3  24       11.23        9.67      2.57 o 
   1   3  24      206.35      218.17      8.78 o 
   2   3  24       14.74       15.40      2.66 o 
   3   3  24       87.09      106.40      3.67 o 
   4   3  24        0.02        0.83      3.30 o 
   0   4  24       47.89       54.64      2.75 o 
   1   4  24        0.80       -0.44      1.76 o 
   2   4  24        9.02       10.77      1.65 o 
   2   0  25       26.33       36.22      2.89 o 
   4   0  25      594.04      631.44     16.69 o 
   1   1  25       16.64       18.77      2.36 o 
   2   1  25       34.35       36.87      2.02 o 
   3   1  25      282.30      310.93      6.67 o 
   4   1  25       33.08       33.52      1.86 o 
   5   1  25       60.99       62.55      1.89 o 
   1   2  25       17.92       18.42      1.92 o 
   2   2  25      107.45      118.41      4.26 o 
   3   2  25       32.87       33.33      2.89 o 
   4   2  25      103.91      114.97      3.62 o 
   5   2  25       13.98       13.94      1.79 o 
   1   3  25       31.46       33.57      3.46 o 
   2   3  25        2.85        3.48      3.48 o 
   3   3  25       51.19       67.16      3.12 o 
   4   3  25        2.65        2.48      1.56 o 
   1   4  25       19.74       20.15      1.44 o 
   0   0  26      524.90      554.84     15.45 o 
   2   0  26      653.79      647.40     18.25 o 
   4   0  26       62.21       71.74      3.12 o 
   0   1  26       55.87       56.79      2.40 o 
   1   1  26      605.96      616.09     16.18 o 
   2   1  26       18.92       22.71      1.72 o 
   3   1  26      218.82      230.28      6.67 o 
   4   1  26        0.31        1.79      2.66 o 
   5   1  26        6.73        9.98      2.15 o 
   0   2  26      340.40      333.65      9.95 o 
   1   2  26       11.43       16.75      1.74 o 
   2   2  26      303.14      361.15     11.51 o 
   3   2  26       10.48       14.81      2.15 o 
   4   2  26       36.10       30.62      2.25 o 
   0   3  26       18.76       20.72      2.38 o 
   1   3  26      150.24      166.44      7.86 o 
   2   3  26        4.63        3.58      1.65 o 
   3   3  26       49.23       47.31      2.57 o 
   2   0  27      115.26      127.86      4.22 o 
   4   0  27      198.84      196.76      5.73 o 
   1   1  27       83.77       94.00      2.01 o 
   2   1  27        2.51        1.55      2.75 o 
   3   1  27      176.95      176.32      3.55 o 
   4   1  27        6.95        5.77      4.58 o 
   1   2  27        2.12        4.04      3.80 o 
   2   2  27       86.84      106.22      3.71 o 
   3   2  27       16.31       14.21      2.15 o 
   4   2  27      104.67      102.14      3.44 o 
   1   3  27       28.76       36.39      1.83 o 
   2   3  27       15.59       17.97      1.88 o 
   0   0  28      847.49      903.89     21.36 o 
   2   0  28      273.60      258.46      7.56 o 
   4   0  28       37.46       45.71      2.29 o 
   0   1  28       27.95       25.91      1.83 o 
   1   1  28      509.93      529.52      7.64 o 
   2   1  28        4.49        3.85      3.23 o 
   3   1  28      137.36      150.65      4.63 o 
   4   1  28        2.44        4.39      1.08 o 
   0   2  28      381.87      425.15     12.10 o 
   1   2  28        9.92       13.43      1.60 o 
   2   2  28      184.22      185.80      5.68 o 
   3   2  28        0.59       -2.57      3.58 o 
   0   3  28       24.66       20.63      2.15 o 
   1   3  28      114.48      117.78      2.66 o 
   2   0  29      244.18      239.21      7.56 o 
   1   1  29       36.53       37.07      1.26 o 
   2   1  29        5.89        6.30      1.34 o 
   3   1  29      141.90      146.47      2.97 o 
   1   2  29        3.27        4.33      2.61 o 
   2   2  29       54.02       58.63      2.61 o 
   0   0  30      641.24      636.81     15.13 o 
   2   0  30      268.08      286.47      8.66 o 
   0   1  30        7.20       11.15      1.30 o 
   1   1  30      329.42      346.33      4.90 o 
   2   1  30        1.18        2.63      1.40 o 
   0   2  30      274.40      270.34      8.16 o 
   1   2  30        5.31        5.51      3.00 o 
   2   0  31       70.39       75.32      2.52 o 
   1   1  31       10.49        9.95      0.85 o 
   0   0  32      304.31      349.87      9.86 o 
                                                 
